# Supplementary material for: Albumin promotes proliferation of G1 arrested serum starved hepatocellular carcinoma cells
Source: PeerJ. 2020 Mar 5;8:e8568. doi: 10.7717/peerj.8568 (PMC7060934; doi:10.7717/peerj.8568)
Supplement: Supplemental Information 1 [file peerj-08-8568-s009.xlsx]

## Sheet: Cell Counts (Fig.1)
	Cell counts after 72 hours
			10% FBS		Serum starved		5mg/ml Albumin		5mg/ml Dextran
	1		5640000		2220000		3080000		1700000
	2		5790000		2920000		4960000		2240000
	3		5870000		2920000		4410000		1990000
	4		5830000		3180000		3810000		2170000
	Mean		5782500		2810000		4065000		2025000
	Standard deviation		100457		411987		807321		240901

## Sheet: Cell Cycle (Fig.2)
	Cells cultured for 72 hours were stained with PI, measured by flow cytometry and analysed using FlowJo 10.2.5.3 by Watson Pragmatic algorithm.
	Serum starved		G1	S	G2/M					5mg/ml albumin		G1	S	G2/M
	1		86.3563	5.77388	7.86981					1		75.3337	17.2022	7.46416
	2		89.7065	6.24225	4.05126					2		78.1107	11.9858	9.9035
	3		85.4292	5.38642	9.1844					3		82.7834	10.4979	6.71866
	4		84.2714	8.73225	6.99632					4		76.8678	17.6519	5.4803
	Mean		86.4409	6.5337	7.02545					Mean		78.2739	14.3344	7.39165
	S.Dev		2.33819	1.50689	2.1772					S.Dev		3.21376	3.62696	1.86377
		G1	S	G2/M	SubG1	>G2					G1	S	G2/M	SubG1	>G2
	1	85.7	5.73	7.81	2.66	0.32				1	76.2	17.4	7.55	2.55	0.18
	2	86.8	6.04	3.92	3.6	1.08				2	76.9	11.8	9.75	2.9	0.34
	3	83.9	5.29	9.02	4.11	-0.28				3	82.8	10.5	6.72	2.93	-0.11
	4	80.1	8.3	6.65	5.38	0.24				4	74.9	17.2	5.34	5.05	0.65
	Mean	84.125	6.34	6.85	3.9375	0.34				Mean	77.7	14.225	7.34	3.3575	0.265
	S.Dev	2.93754	1.34241	2.17986	1.1338	0.560476				S.Dev	3.49952	3.59108	1.84721	1.14144	0.317122

## Sheet: TUNEL (Fig.3)
	TUNEL assay measured by flow cytometry in cells cultured for 72 hours.
			Serum starved							5mg/ml Albumin
	1		11.52					1		4.22
	2		9.26					2		1.57
	3		21.73					3		18.83
	4		23.76					4		21.86
	Mean		16.5675					Mean		11.62
	Standard deviation		7.24017					Standard deviation		10.2079
			10% FBS
	1		0.63
	2		0.91
	Mean		0.77
	Standard deviation		0.19799

## Sheet: Ethidium bromide (Fig.4)
	5mg/ml Albumin 1						Serum Starved 1						10% FBS 1
			Dapi	Eth.Br					Dapi	Eth.Br					Dapi	Eth.Br
	a		232	48			a		377	52			a		1547	32
	b		335	31			b		413	37			b		1893	40
	c		301	28			c		471	72			c		2050	50
	d		185	21			d		482	43			Total		5490	122
	Total		1053	128			Total		1743	204			Necrosis index			2.22222
	Necrosis index			12.1557			Necrosis index			11.704
	5mg/ml Albumin 2						Serum Starved 2						10% FBS 2
			Dapi	Eth.Br					Dapi	Eth.Br					Dapi	Eth.Br
	a		1006	68			a		757	73			a		1408	11
	b		996	62			b		650	50			b		1130	16
	c		367	41			c		491	48			c		1595	19
	d		934	74			d		635	41			Total		4133	46
	Total		3303	245			Total		2533	212			Necrosis index			1.11299
	Necrosis index			7.4175			Necrosis index			8.36952
	5mg/ml Albumin 3						Serum Starved 3
			Dapi	Eth.Br					Dapi	Eth.Br
	a		193	91			a		662	82
	b		426	102			b		637	130
	c		665	89			c		585	101
	d		517	87			d		695	103
	Total		1801	369			Total		2579	416
	Necrosis index			20.4886			Necrosis index			16.1303
	5mg/ml Albumin 4						Serum Starved 4
			Dapi	Eth.Br					Dapi	Eth.Br
	a		111	51			a		368	87
	b		85	41			b		561	121
	c		51	23			c		604	99
	d		379	60			d		634	108
	e		200	55			Total		2167	415
	f		293	77			Necrosis index			19.1509
	Total		1119	307
	Necrosis index			27.4352

## Sheet: Fig S3
		Serum Free				25 mg/ml HSA				50mg/ml HSA
		1	1810000			1	3200000			1	2380000
		2	1800000			2	3460000			2	2510000
		3	1520000			3	2990000			3	2450000
		4	1510000			4	3060000			4	2790000
		Avg.	1660000			Avg.	3177500			Avg.	2532500
		std.dev	167531				207585				179699
